# Supplementary material for: Lipid Profiles From Fresh Biofilms Along a Temperature Gradient on a Hydrothermal Stream at El Tatio (Chilean Andes), as a Proxy for the Interpretation of Past and Present Biomarkers Beyond Earth
Source: Front Microbiol. 2022 Jun 27;13:811904. doi: 10.3389/fmicb.2022.811904 (PMC9271869; doi:10.3389/fmicb.2022.811904)
Supplement: Supplementary file 2 [file Table_2.XLSX]

## Sheet: Apolar fraction
APOLAR FRACTION
Sample names	CW1	CE1	CE2	CE3	CE4gr	CE4	CE5	CE6
Temperatures	30°C	29°C	32 °C	46 °C	56 °C	56 °C	67 °C	72 °C
Compounds name (in the elutive order)			Concentration (mg.g-1 dry matter)
n-C12	0	0	0	0	0	0	0	0.56827
n-C13	0	0	0	0	0	0	0	0.12636				Compounds name (in the elutive order)
14:1	0	0	0.0491799	0.161259	0	0	0.163961	0.178621				n-C15	normal alkane with a 12 carbons lenght chain
n-C14	0	0	0.207254	0.0818993	0	0	0.240578	0.394436				15:1	Unsaturated alkane with a 15 carbons lenght chain
Me-C14	0	0	0	0	0	0	0.40147	0.133919				Me-C15	Monomethylated alkane with a 15 carbons leght chain
15:1	0	0	0.738032	0	0	0	0	0.252882				DiMe-C17	Dimethylated alkane with a 17 carbons lenght chain
n-C15	2.26755	1.82788	59.3096	0.750776	11.1421	0.921631	0.837449	0.643009
Me-C15	2.28668	0	0	0	0	0	0.544518	0.179896					Roman numbers (i.e., (I), (II), etc) refers to the different isomers for which the position of the unsaturation or methylation is not determined
16:1 (I)	0.209419	0.11001	0.315414	0	0	0	0.276963	0.102219
16:1 (II)	0	0	0.645174	0	0	0	0	0					Compounds represented in the histograms because its concentration represents more than 1% of the total concentration in one sample at least
n-C16	0.274043	0.258889	0.775543	0.519553	13.1156	2.27551	1.09387	0.722763
Me-C16	0	0	0	0.396624	0	0	0	0					Compounds represented in the CSIA plot only
17:2	0.500213	0.401366	0	0	0	0	0	0
17:1 (I)	75.5421	12.8943	2.21647	0	0	0	0	0
17:1 (II)	0	0.342241	15.9041	0.601463	0	0	0	0
17:1 (III)	0	19.5233	2.7584	0	7.4662	0	0	0
17:1 (IV)	0	0	41.3062	0	0	0	0	0
n-C17	4.25644	0	14.3109	125.37	1830.7	5.94378	1.33853	4.3371
Pristane	0	0	0	0	0	0	0.436029	0.124559
Me-C17 (I)	0.212037	0.289894	0.46108	0	0	0.874811	2.34921	0.639241
Me-C17 (II)	0	0.219136	0.479162	0	0	0	0	0
Me-C17 (III)	0	0	0.350814	0	0	0	0	0
7Me-C17	0	0	0	0	0	0	0.490857	2.21051
6Me-C17	0	0	0	41.1009	102.639	0	0.159649	1.91165
5Me-C17	0	0	0	32.4011	102.667	0	1.5178	0.148511
4Me-C17	0	0	0	3.15863	9.7917	0	0.321506	0.173822
2Me-C17	0	0	0	0	0	0	0	0.0735378
3Me-C17	0	0	0	0	0	0	0	0.0619081
Me-C17 (IV)	0	0	0	0	0	0	0	0.0981142
DiMe-C17	0	0	0	1.86822	0	0	0	0.755751
18:1	11.7338	3.42506	9.39441	0	0	0	0	0.300092
n-C18	0.263109	0.277384	0.711111	0	3.17656	1.93774	1.16631	0.477433
Phytane	0	0	0	0	0	0	0.414205	0
Me-C18 (I)	0	0	0	1.86653	3.685	0	0	0.837624
Me-C18 (II)	0	0	0	0.468402	3.57065	0	0	0
Neophytadiene	0	0	0	0.54827	0	0.960603	0	0
19:3	0	0.148643	0.533484	0	0	0	0	0
19:2 (I)	0	0.0924761	0.874273	0	0	0	0	0
19:2 (II)	0	0.131215	0	0.517437	4.44874	0	0	0
19:1 (I)	0.777654	0.218914	2.7318	0.356775	1.35932	0	0	0.619286
19:1 (II)	0.738952	0	0	0	6.55944	0	0	0
n-C19	0.255985	0.182095	0.403829	2.8703	13.7928	1.10283	0.988336	0.353471
Me-C19 (I)	0	0.389865	0.613867	0.423546	2.61839	2.10161	1.5346	0.364786
Me-C19 (II)	0	0.300332	0	0	1.49004	1.25173	0	0.214613
20:1 (I)	0.315397	0	0	0	0	0	0	0
20:1 (II)	0.244725	0	0	0	0	0	0	0
n-C20	0.20193	0.148825	0.26548	0	1.16588	1.20448	1.06839	0.297627
n-C21	0.24974	0.172044	0.364206	0.152376	1.295	1.21054	1.00135	0.310678
Me-C21 (I)	0.246376	0.411817	0.50382	0.419851	2.08528	1.56356	2.80114	0.35524
Me-C21 (II)	0.190256	0.208886	0.326177	0	1.34257	1.14358	1.3604	0.195615
22:1	0.328136	0	0	0	0	0	0	0
n-C22	0.251804	0.168447	0.331057	0.196318	1.20702	1.09494	0.976262	0.286533
n-C23	0.294362	0.416791	1.11153	0.235265	1.60882	1.09086	1.05099	0.417126
Me-C23 (I)	0	0.12593	0	0	0	0	0.781212	0.107244
Me-C23 (II)	0	0.0959001	0	0	0	0	0	0.0851265
n-C24	0.40158	0.304435	0.50973	0.330462	1.54263	1.4021	1.27317	0.412462
25:2	0	0	0	0	0	0.655821	0	0
n-C25	0.427008	0.358149	0.769126	0.393881	1.44334	1.09132	0.840195	0.480148
n-C26	0.427865	0.305647	0.611224	0.35064	0	0.713268	0.732919	0.424506
27:2	0	0	0	0	0	3.12855	0	0
n-C27	0.424703	0.439312	1.51857	0.607113	0	0	0.396487	0.466792
28:2	0	0	0	0	0	1.80475	0	0
28:1	0	0	0	0	0	0.605982	0	0
n-C28	0.245757	0.187398	0.376061	0.255196	0	0	0	0.268479
Squalene	0.0646969	0.672541	1.44487	1.08774	0	10.4981	1.47177	0.168571
Me-C28	0	0	1.06711	0	0	0	0	0
29:3	0	0	0	0	0	6.97952	0	0
29:2	0	0	0	1.28355	3.00656	31.9018	3.23279	0.122704
29:1	0	0	0	0	0	1.60128	0	0
n-C29	0.277785	0.285954	0	0.467247	0	0	0	0.612602
30:3	0	0	0	1.6976	3.19243	40.9498	4.42754	0.183756
30:2	0	0	0	0.926628	0	27.8261	3.71235	0.105801
n-C30	0.0662347	0.0883873	0	0.186682	0	0	0	0
31:3 (I)	0.553857	0.32961	1.34681	18.2706	20.4684	743.792	49.5503	2.67448
31:3 (II)	0	0	0	0	0	0	11.9584	0
31:2	0	0	0	1.63294	2.48164	115.958	9.77085	0.287976
n-C31	0.0625419	0.111531	0.426694	0	0	0	0	0.358134
32:3	0	0	0	1.42219	0	46.6489	3.58607	0.212371
32:2	0	0	0	0	0	48.436	0	0
33:3	0	0	0	0.469343	0	6.87676	0	0
Diploptene	0	0.21792	0.61651	0.302009	2.39154	0	0	0

## Sheet: Polar fraction
POLAR FRACTION
Sample names	CW1	CE1	CE2	CE3	CE4gr	CE4	CE5	CE6
Temperatures	30°C	29°C	32 °C	46 °C	56 °C	56 °C	67 °C	72 °C
Compounds name (in the elutive order)			Concentration (mg.g-1 dry matter)
n-C14	0.0371976	0.414726	1.25411	0	0	3.85163	0	0.0414065
Neophytadiene	0.319239	2.20682	3.31973	1.18868	3.73558	3.1351	0.799681	0
n-C15	0.0997661	0.665936	1.70946	8.38939	27.2286	8.85492	0.677894	0.060757
16:1	0	0.606902	2.0628	6.03041	0	10.2688	0	0			Compounds name (in the elutive order)
n-C16	0.517988	2.20889	6.24277	45.6918	295.581	641.832	45.9489	1.42724			n-C15	normal alkanol with a 12 carbons lenght chain
Me-C16 (I)	0	0.337352	0.581875	14.7696	0	9.36826	0	0.201439			15:1	Unsaturated alkanol with a 15 carbons lenght chain
Me-C16 (II)	0	0.13002	0.184459	0	0	0	0	0			Me-C15	Monomethylated alkanol with a 15 carbons leght chain
n-C17	0.0538283	0.31279	0.682148	304.114	1141.98	438.822	49.7915	1.685
Dihydrophytol	0.85861	0	0	0	0	0	0	0				Roman numbers (i.e., (I), (II), etc) refers to the different isomers for which the position of the unsaturation or methylation is not determined
18:1 (ω9)	0	0.226055	0.494099	63.358	116.375	327.742	12.9862	0.364062
18:1	0	0.474705	0	0	0	0	2.82929	0				Compounds represented in the histograms because its concentration represents more than 1% of the total concentration in one sample at least
n-C18	0.320851	0.81315	1.72068	75.1565	331.381	876.52	162.364	2.18176
Phytol	18.1965	88.5057	160.753	144.207	774.943	517.213	84.4687	1.29472				Compounds represented in the CSIA plot only
19:1	0	0	0	0	0	90.5602	11.3342	0.085
n-C19	0	0.0843953	0.21576	35.1746	115.353	180.251	9.32301	0.20797
Farnesol	0	0	0	0	0	103.086	17.606	0.104176
20:1 (I)	0	0.107503	0	0	0	4.51189	0	0
20:1 (II)	0	0.0771262	0	0	0	4.82339	0	0
n-C20	0	1.32037	1.67885	13.1523	76.3794	13.985	7.19142	0.303758
n-C21	0	0.0536832	0.113043	2.11396	6.89714	0	0	0
n-C22	0.0415978	1.32606	2.20196	1.03581	5.47161	5.75237	0.833577	0.11058
n-C23	0	0.0911743	0.237181	0.11288	0	0	0	0
n-C24	0.0332332	0.866639	1.39216	0.232084	0	0	0	0.204697
n-C25	0	0.120762	0	0	0	0	0	0
26:1	0	0.0905678	0	0	0	0	0	0
n-C26	0	0.735056	1.05782	0	0	0	0	0
n-C27	0	0	0	0	0	0	0	0
n-C28	0	0.291538	0.711585	0	0	0	0	0
Demosterol	0	2.81732	5.8574	0	0	0	0	0
Cholesterol	0.192544	15.7228	74.7726	0.261322	0	0	0	0.289376
Cholestanol	0	1.06148	3.79904	0.629237	0	0	0	0.318665
5,6-Dihydroergosterol	0.34104	10.7899	18.852	0.420156	0	0	0	0
Ergosterol	0	0.787498	2.36125	0	0	0	0	0
Campesterol	0.0418754	2.94598	9.36181	0	0	0	0	0
Stigmasterol	0.184351	7.85483	38.2562	15.5354	0	0	0	0
β-Sitosterol	0.308761	10.6641	44.2146	0	0	0	0	0
Fucosterol	0.0848664	4.03548	0	0	0	0	0	0
Stigmasta-3,5-dien-7-one	0	0	0.669344	0	0	0	0	0
C33 H66 O2	0	0	0	7.52773	2.78224	0.739515	0	0
C35 H70 O2 (I)	0	0	0	0	0	0.411499	0	0
C35 H70 O2 (II)	0	0	0	9.11849	0	4.43997	1.46888	0
C34 H68 O2	0	0	0	0	2.16063	0	0	0
C37 H74 O2 (I)	0	0	0	20.3189	3.19152	0	0	0
C36 H72 O2 (I)	0	0	0	0	0	2.03218	0	0
C36 H72 O2 (II)	0	0	0	4.1301	0	3.74795	0.950908	0
C35 H70 O2 (III)	0	0	0	0	1.57954	0	0	0
C37 H74 O2 (II)	0	0	0	2.96191	0	1.69901	0	0
C37 H74 O2 (III)	0	0	0	3.69305	0	11.1781	2.87631	0
C38 H76 O2	0	0	0	5.98032	3.1866	0	0	0
Lycopersen	0	0	0	0	11.364	0	0	0

## Sheet: Acid Fraction
ACID FRACTION
Sample names	CW1	CE1	CE2	CE3	CE4gr	CE4	CE5	CE6
Temperatures	30°C	29°C	32 °C	46 °C	56 °C	56 °C	67 °C	72 °C
Compounds name (in the elutive order)			Concentration (mg.g-1 dry matter)
n-C10	0	0	0	0	0	0	0.625198	0
n-C11	0	0	0	0	0	0	0	0
n-C12	0.38535	0.306405	1.60111	0.360859	18.1543	2.91552	1.43981	0.677584
i-C13	0	0	0	0	15.5379	2.60118	0.969066	0.218056
a-C13	0	0	0	0	0	0	0	0.0975638					Compounds name (in the elutive order)
n-C13	0	0	0	1.59194	36.3263	2.57472	0.22122	0.111584					n-C15	normal fatty acid with a 12 carbons lenght chain
i-C14	1.3275	0	0	0.313785	19.8445	5.47392	1.48628	0.236929					15:1	Unsaturated fatty acid with a 15 carbons lenght chain, the ω refers to the position of the unsaturation
14:1 (ω5)	0	0.832754	5.13259	0	0	0	0	0					Me-C15	Monomethylated fatty acid with a 15 carbons leght chain
n-C14	1.59912	8.18011	88.3677	7.79489	258.074	17.239	2.89909	1.95601					i-C15	Iso fatty acid (i.e., methyl group in N-1 position, position 14 here) with a 15 carbons length chain
i-C15	1.53923	2.35458	25.1098	9.4384	267.365	61.1353	11.7028	1.41466					a-C15	Anteiso fatty acid (i.e., methyl group in N-2 position, position 13 here) with a 15 carbons length chain
a-C15	2.23638	2.41646	38.4262	54.9273	258.887	26.4873	5.30313	0.945703					Cy-C17	Cyclo-propyl acid with a 19 carbons lenght chain
15:1	0	0.179731	0	0	258.61	0	0	0
n-C15	0.386648	1.16426	37.2885	194.194	1439.02	24.4199	8.19222	1.31285
i-C16	0	0	0	0	0	22.2317	0	2.22222
a-C16	0	0	0	0	0	16.5202	0	0						Roman numbers (i.e., (I), (II), etc) refers to the different isomers for which the position of the unsaturation or methylation is not determined
16:3	0	1.7141	2.05233	0	0	0	0	0
16:1 (ω7)	0	0	97.3586	97.829	3106.23	0	6.22744	1.01795						Compounds represented in the histograms because its concentration represents more than 1% of the total concentration in one sample at least
16:1 (ω5)	25.9585	48.5945	105.701	139.615	3111.81	73.9154	4.44057	1.73189
16:2 (ω6)	2.41647	0	0	0	0	0	0	0						Compounds represented in the CSIA plot only
16:2 (ω4)	0	0	0	0	0	0	0	0.359899
n-C16	252.412	70.2408	97.9942	220.192	4291.03	1482.34	328.803	14.0767
Me-C17 (I)	0	0	0	0	0	0	6.54529	0
Me-C17 (II)	0	0	0	0	0	0	6.6317	0
17:2 (ω6)	0.251952	0	0.553003	0	0	0	0	0
i-C17	0.341106	0.490175	1.07026	9.02998	536.286	13.2032	17.9892	2.495
a-C17	0.785767	0.468006	0.5036	15.0092	124.25	43.1331	16.102	2.16959
Cy-C17	0	0.804085	2.17865	0	212.45	92.1585	4.30691	0.168176
17:1 (ω7)	1.60846	0.821654	1.4541	8.28799	0	29.075	9.27674	0.27957
Heptadecanoic acid, ethyl ester	0	0	0	0	0	0	2.23946	0
n-C17	0.517247	0.851756	2.00294	182.375	2522.73	449.959	115.995	2.83764
i-C18	0	0	0	0	0	0	4.46975	0.712086
18:3 (ω6)	17.4595	2.45356	24.2943	0	92.5104	0	0	0
18:4 (ω3)	9.8959	11.7494	0	0	0	0	0	0
18:2 (ω6)	16.68	18.8161	21.7009	0	5267.11	0	0	1.13982
18:2	0	0	26.341	0	0	0	0	0
18:1 (ω9)	15.6827	16.9969	94.9735	259.26	0	680.371	54.5755	0.229742
18:1 (ω7)	28.7671	0	0	0	0	22.1501	10.6995	5.10233
18:1 (ω5)	0	0	0	0	0	0	6.25604	0
n-C18	13.4743	4.16447	13.2313	68.091	1306.63	705.476	213.589	7.09843
19:4	0	0	0.644913	0	0	0	0	0
2Me-C18	0	0	0	0	0	15.7012	7.71322	0.159522
Me-C18	0	0	0	0	0	0	4.74581	0.447601
i-C19	0	0	0	8.36906	39.7097	0	1.65133	0.455944
a-C19	0	0	0	2.15837	10.3826	0	0	0
19:2 (ω6)	0.428932	0	0	0	11.4095	0	0	0
Cy-C19	0	0.604245	0.8935	1.38108	19.9332	0	4.34868	1.51097
19:1 (ω9)	1.91782	1.45326	2.20362	39.0489	222.91	811.366	244.23	0
n-C19	0.317692	0.116756	0.23143	6.51496	71.7339	43.1698	14.3943	0.297414
Nonadecanoic acid, ethyl ester	0	0	0	0	0	2.57278	1.2455	0
i-C20	0	0	0	0	0	0	0	0.160082
a-C20	0	0	0	0.810436	0	0	0	0
20:4 (I)	0	2.94361	2.98106	0	0	0	0	0
20:4 (II)	0	2.36522	32.7015	0	0	0	0	0
20:5 (ω3)	0	13.3426	36.9448	0	0	0	0	0.159082
20:3 (ω6)	0	0.604678	1.41923	0	0	0	0	0
20:4 (III)	0	0.855694	2.20113	0	0	0	0	0
20:5	0	0.162731	0.809455	0	0	0	0	0
20:2	0	0.283365	0.494821	0	0	0	0	0
20:1 (ω9)	0	0.236035	1.50431	7.33999	64.9738	71.3018	18.9343	0
n-C20	0	0.519463	1.52163	4.03332	50.3146	10.5419	3.90528	0.440947
Eicosanoic acid, ethyl ester	0	0	0	0	0	4.3346	0	0.12555
i-C21	0	0	0	1.01508	18.3484	0	1.7211	0
Hexadecanoic acid, ethyl ester	0	0	0	0	12.5957	0	0	0
a-C21	0	0	0	0	5.43416	0	0	0
Cy-C20	0	0	0	0	0	25.9844	0	0
21:5	0	0.243582	0	0	0	0	0	0
21:4	0	0.078162	0	0	0	0	0	0
n-C21	0	0.152131	0	0.874466	1.92722	0	0	0
Ethyl henicosanoate	0	0	0	0.321068	3.34916	0	0	0
Cy-22	0	0	0	0	0	30.617	9.80087	0
22:5 (I)	0	0.547772	1.2923	0	0	0	0	0
22:6 (ω3)	0	1.18785	6.00053	0	0	0	0	0
22:4	0	0.179956	1.2614	0	0	0	0	0
22:2	0	0	0.702054	0	0	0	0	0
22:5 (II)	0	0.369048	0	0	0	0	0	0
22:1 (ω9)	0	0.120589	0.878539	1.63728	0	0	0.415453	0
n-C22	0.20233	0.413626	0.925806	0	7.88742	0	0.583627	0.253621
n-C23	0	0.0849309	0.235198	0	4.10341	0	0	0
24:4	0	0	0.097239	0	0	0	0	0
24:6	0	0	0.201234	0	0	0	0	0
24:1	0	0.105264	0.928599	0	0	0	0	0
n-C24	0.275361	1.77511	3.65682	0	4.64491	0	0	0.322909
n-C25	0	0	0.118675	0	0	0	0	0
n-C26	0	0.180202	0.278555	0	0	0	0	0
Coronene	0	0	0	0	0	3.59276	0	0
1,4-Bis-(benzoxazol-2-yl)naphthalene	0	0	0	0	0	10.8633	0	0
